# Supplementary material for: Genetic ablation of interleukin-17A augments fibrosis in a mouse model of cholestatic liver injury
Source: PLoS One. 2026 Feb 6;21(2):e0342251. doi: 10.1371/journal.pone.0342251 (PMC12880643; doi:10.1371/journal.pone.0342251)
Supplement: S1 File — (XLSX) [file pone.0342251.s001.xlsx]

## Sheet: Fig 1 
Figure 1	DDC diet-induced liver injury is comparable in WT and Il-17a-/- mice.
Fig 1B	Gene expression of Il-17a in intrahepatic leucocytes						Fig 1C	Gene expression of Il-17f in whole liver RNA
	WT		Il17a-/-					WT		Il17a-/-
	CON	DDC	CON	DDC				CON	DDC	CON	DDC										0
M1	1.56	1.1	0.18	0.38			M1	0.537	7.027	0.816	5.301
M2	0.4	1.42	0.17	0.35			M2	7.989	0.82	3.444	2.492
M3	1.43	2.38	0.05	nd			M3	0.513	0.997	1.007	6.779
M4		2.07					M4	1.195	2.194	0.828	5.307
							M5	14.739	0.066	1.776	0.51
							M6	0.388	0.846	1.391	2.698
							M7	0.637	0.27	0.143	5.212
							M8	0.497	0.132	0.933	0.743
							M9	0.609	nd	3.458	1.465
							M10	0.345	4.491	0.764	1.994
	Fig 1D - Morphological Features
	Body weight						Liver weight (% of BW)
	WT		Il17a-/-				WT		Il17a-/-
	CON	DDC	CON	DDC			CON	DDC	CON	DDC
M1	25.59	18.99	23.45	17		M1	5.495	7.673	5.218	7.09
M2	23.97	15.96	22.18	17.17		M2	4.738	7.046	5.432	6.989
M3	26.55	16.7	23.1	16.5		M3	5.274	6.817	5.01	6.232
M4	24.82	16.86	25.49	17.7		M4	4.581	7.285	5.581	5.768
M5	23.44	15.93	23.54	17.69		M5	4.322	6.843	5.173	6.647
M6	21.55	13.57	18.49	15		M6	4.419	7.139	4.262	6.579
M7	18.51	13.56	16.56	12.74		M7	4.132	6.212	5.075	5.811
M8	18.94	14.5	17.37	13.95		M8	4.554	7.894	4.496	7.216
M9	18.82	12.48	17	15.79		M9	5.33	6.796	4.434	6.883
M10	17.56	13.18	17.52	13.9		M10	3.968	7.417	4.43	7.212
M11				18.12		M11				5.745
	Unit = grams						Unit = Liver as percentage of body weight
	Fig 1E - Clinical features
	Serum alanine aminotransferase					Serum alkaline phosphatase					Serum total bile acids					Serum bilirubin					Serum cholesterol
	WT		Il17a-/-			WT		Il17a-/-			WT		Il17a-/-			WT		Il17a-/-			WT		Il17a-/-
	CON	DDC	CON	DDC		CON	DDC	CON	DDC		CON	DDC	CON	DDC	M1	CON	DDC	CON	DDC		CON	DDC	CON	DDC
M1	40	2601	45	2152	M1	130	354	125	526	M1	1	321	1	280	M2	0.4	2.7	0.3	2.6	M1	144	288	112	400
M2	49	1941	56	3982	M2	125	423	138	534	M2	1	99	1	280	M3	0.4	1.5	0.4	4.6	M2	175	282	98	388
M3	38	nd	35.2	1456	M3	104	nd	151.8	438	M3	1	nd	1	280	M4	0.3	nd	0.4	4	M3	157	nd	110	254
M4	21	2094	20	3049.6	M4	115	561	128	492.5	M4	1	147	1	180.5	M5	0.3	2.4	0.3	3.1	M4	108	414	117	296.7
M5	17	1833	24	2854	M5	86	540	136	452	M5	1	69	1	280	M6	0.3	1.8	0.3	4.6	M5	125	270	107	356
M6	17	1554	297	861	M6	153	576	214	657	M6	1	102	140	336	M7	0.3	1.5	0.7	3.9	M6	96	363	46	303
M7	23	633	24	924	M7	126	573	166	1131	M7	1	63	4	420	M8	0.3	1.5	0.4	9	M7	101	249	92	351
M8	18	2229	45.6	2004	M8	154	642	176	483	M8	1	420	7.9	159	M9	0.4	4.5	0.5	1.5	M8	98	411	56.6	282
M9	18	1695	26	1293	M9	139	621	188	600	M9	1	249	1	153	M10	0.2	4.2	0.6	1.8	M9	97	339	96	297
M10	14	1317		2601	M10	140	696		594	M10	111	264		417	M11	0.4	2.1		4.5	M10	83	408		303
M11				2034	M11				306	M11				280	M12				1.6	M11				322

## Sheet: Fig 2
Figure 2	Histological evidence of DDC diet-induced injury and ductular reaction in WT and Il-17a-/- mice.
	Digital image analysis of immunostained sections
	* All data is area (%) per field of view
	Upper Panel
Fig 1C	CK19
	WT		Il17a-/-
	CON	DDC	CON	DDC
M1	0.741787	6.45219	0.541487	6.5834
M2	0.988525	6.3563	0.331583	4.57678
M3	1.20086	5.50961	1.28722	6.3072
M4	1.3419	7.2175	1.02296	5.08536
M5	1.54887	6.35905	1.07601	5.4784
M6	1.34626	4.35938	1.10023	6.36669
M7	1.50682	5.36566	1.06631	8.48974
M8	0.939563	5.96568	1.03287	8.86439
M9	1.28138	4.90491	0.918455	6.07644
M10	0.953887	6.18961	1.16544	8.61757
M11				7.17796
	Lower Panel
Fig 1C	CK7
	WT		Il17a-/-
	CON	DDC	CON	DDC
M1	0.845931	4.62036	0.265144	7.01418
M2	0.737896	6.00919	0.531279	7.23698
M3	0.593885	6.48281	0.397142	8.90059
M4	0.668589	7.01891	0.820351	6.49707
M5	0.647726	5.81962	0.605621	4.11657
M6	0.827471	4.87169	0.576461	8.16516
M7	0.934703	4.1632	0.366497	8.51638
M8	0.896282	6.92682	0.874456	7.4802
M9	0.746463	5.13781	0.739539	6.07654
M10	0.546459	5.83784	0.537224	7.13137
M11				7.17796

## Sheet: Fig 3
Figure 3	Hepatic myofibroblasts and hepatic fibrosis are increased in the Il-17a-/- mice with DDC diet-induced obstructive cholestasis.
	Digital image analysis of immunostained sections
	Area (%) per field of view
3A	Desmin
	WT		Il17a-/-
	CON	DDC	CON	DDC
M1	2.27847	3.36417	1.87973	3.85998
M2	1.82469	2.82571	2.35841	4.60556
M3	2.72933	2.66673	1.42558	3.12078
M4	2.1706	2.62856	1.77391	5.51606
M5	1.41022	2.36938	1.27025	5.42891
M6	1.47884	3.2248	1.29457	3.69116
M7	1.46991	2.6152	1.79237	3.38365
M8	1.55044	2.66673	2.04899
M9	2.39748	3.04399	1.96788	4.56028
M10	1.29099	2.36282	1.96538	3.67664
M11				4.36563
3B	Sirius Red
	WT		Il17a-/-
	CON	DDC	CON	DDC
M1	0.07697	0.071658	0.02651	0.927619
M2	0.13897	0.341527	0.023561	0.990529
M3	0.116089	0.408406	0.012229	1.67294
M4	0.10826	0.331737	0.25592	0.334926
M5	0.333341	0.357938	0.090872	0.813152
M6	0.085785	0.444356	0.436633	0.610905
M7	0.219815	0.302282	0.246545	1.3294
M8	0.168737		0.044829
M9	0.093909	0.189645	0.141357	0.2862
M10	0.064	0.185192	0.366286	0.402421
M11				0.460526
3C	COL1a1
	WT		Il17a-/-
	CON	DDC	CON	DDC
M1	0.187314	1.26676	0.345926	3.81116
M2	0.392011	1.91636	0.846958	3.61437
M3	0.381279	3.45114	0.47246	5.84533
M4	0.457923	2.73429	0.699472	4.633
M5	0.444558	3.03925	0.768948	5.67108
3D	Expression of pro-fibrotic genes in Wt and Il-17af-/- littermates
	Upper panel
	Tgfβ					Timp1					Fn1
	WT		Il17af-/-			WT		Il17af-/-			WT		Il17af-/-
	CON	DDC	CON	DDC		CON	DDC	CON	DDC		CON	DDC	CON	DDC
M1	1.02	1.97	0.82	1.89		0.56	97.68	1.4	98.02		0.8	7	1.15	6.07
M2	1.05	1.82	0.8	2.79		0.69	74.8	0.71	144.51		1.08	7.69	1.11	10.46
M3	1.17	1.71	1.23	2.84		1.59	66.49	0.83	132.51		0.94	5.05	1.02	9.76
M4	0.98	1.83		2.67		1.44	68.83		119.02		0.95	6.29		8.47
M5				2.09					101.83					9.05
	Lower panel
	Acta2					Col1a1					Col4a1
	WT		Il17af-/-			WT		Il17af-/-			WT		Il17af-/-
	CON	DDC	CON	DDC		CON	DDC	CON	DDC		CON	DDC	CON	DDC
M1	1.11	3.77	0.92	3.97		0.69	13.51	1.28	13.23		0.91	2.2	0.91	2.11
M2	1.95	3.2	0.73	4.48		1.15	9.92	1.01	26.83		1.11	1.91	0.84	3.19
M3	0.63	2.57	0.79	5.7		1.07	10.9	0.76	23.28		1.13	1.76	1.11	2.68
M4	1.38	2.69		3.64		1.19	12.78		15.41		1.03	1.7		2.73
M5				6.66					19.44					2.95

## Sheet: Fig 4
Fig 4	DDC diet-induced cholestasis increases inflammation and drives a change in the hepatic immune phenotype.
	Immune cells (% of CD45+ cells)
	Upper panel
4D	B cells					T cells					Kupffer cells
	WT		Il17af-/-			WT		Il17af-/-			WT		Il17af-/-
	CON	DDC	CON	DDC		CON	DDC	CON	DDC		CON	DDC	CON	DDC
M1	39.72	2.48	49.56	3.57	M1	12.98	7.93	16.98	16.43	M1	2.8	0.07	8.88	0.08
M2	51.86	3.71	42.02	2.13	M2	15.95	7.4	23.25	11.42	M2	2.21	0.03	4.89	0.03
M3	53.03	2.83	56.76	2.4	M3	10.2	10.25	9.35	18.4	M3	5.92	0.06	2.51	0.09
	Lower panel
	Macrophages					Neutrophils					Dendritic cells
	WT		Il17af-/-			WT		Il17af-/-			WT		Il17af-/-
	CON	DDC	CON	DDC		CON	DDC	CON	DDC		CON	DDC	CON	DDC
M1	9.23	13.2	4.29	12.43	M1	14.28	55.09	4.64	47.54	M1	13.77	17.48	7.7	14.04
M2	3.54	11.76	4.48	12.21	M2	5.6	57.86	4.86	52.47	M2	11.05	14.33	9.54	16.46
M3	5.8	12.31	5.3	9.85	M3	6.47	54.42	7.3	46.84	M3	11.64	14.84	10.73	17.5
4E	Digital image analysis of immunostained sections
	Upper panel
	Area (%) per field of view
	IBA1
	WT		Il17a-/-
	CON	DDC	CON	DDC
M1	2.1515	9.53922	3.07861	9.0873
M2	2.4989	9.51429	3.4028	10.1766
M3	2.03632	10.0218	3.0856	11.1252
M4	2.77658	9.9548	3.23179	10.1663
M5	2.37626	9.2307	3.32743	13.823
M6	3.67351	9.48838	5.99842	10.4425
M7	3.601	10.383	3.40625	9.55312
M8	2.74958	13.3414	2.97656	6.57034
M9	3.58632	8.34432	2.43121	11.6299
M10	3.07346	9.88819	3.65243	15.3012
M11				12.0181
	Lower panel
	MPO
	WT		Il17a-/-
	CON	DDC	CON	DDC
M1	0.0869242	2.31451	0.201432	2.75863
M2	0.130612	1.78864	0.0653458	1.65189
M3	0.0842222	1.49564	0.182168	1.8624
M4	0.0528208	0.664991	0.0639121	2.11347
M5	0.0608063	1.58481	0.0495497	3.65933
M6	0.0539843	0.356681	0.108182	1.92716
M7		1.22098	0.0995286	2.53265
M8		0.922209	0.0936031	2.14798
M9				0.79305

## Sheet: Fig 5
Fig 5	Immune cells from cholestatic mice Il-17a-/- express a profibrogenic gene signature that includes LIGHT (Tnfsf14).
	Heat map of upregulated genes determined by multiplex gene expression assay
Gene	WT_CON			WT_DDC			IL17_CON			IL17_DDC
	M1	M2	M3	M1	M2	M3	M1	M2	M3	M1	M2	M3
Il18r1	285.93	228.44	242.24	155.41	233.14	374.09	252.06	286.11	293.4	443.85	1138.23	812.52
Trat1	326.62	99.52	134.69	51.8	82.11	103.79	105.61	141.31	162.3	134.27	363.67	218.36
Tnfsf14	300.62	203.56	183.77	175.56	185.5	188.13	183.32	136.08	205.11	299.32	334.54	507.97
Thbs1	116.41	180.94	169.15	472.95	509.87	513.57	105.61	85.48	149.82	888.63	1145.27	1176.83
Ccr4	64.42	38.45	42.81	22.06	22.3	38.92	42.84	39.25	60.64	45.69	82.38	78.15
Il2ra	149.18	101.78	106.5	53.72	64.87	109.2	107.6	73.27	98.1	124.95	220.01	276.97
Icos	279.15	365.28	293.4	98.81	107.45	172.99	310.85	275.64	408.44	206.07	305.4	386.15
	Unit =RNA copy number
Fig 5F	Gene expression of Tnfsf14 in intrahepatic leucocytes
	Tnfsf14
	WT		Il17a-/-
	CON	DDC	CON	DDC
M1	1.86217	0.924416	0.812327	2.83723
M2	1.22132	1.31253	0.833921	1.55034
M3	0.864814	1.45911	0.459119	3.44828
M4	0.508426	1.49538	1.2293

## Sheet: Fig 6
Fig 6	CD4+ T cells express LIGHT
6A	Total IHL				6B	IHL per gram of liver				6C	CD45+ cells
	WT		Il17a-/-			WT		Il17a-/-			WT		Il17a-/-
	CON	DDC	CON	DDC		CON	DDC	CON	DDC		CON	DDC	CON	DDC
M1	3.24	8.73	3.09	16.62	M1	2.47	7.04	2.51	11.79	M1	2.47	7.04	2.51	11.79
M2	3.57	6.54	2.19	12.51	M2	2.9	5.07	1.1	7.54	M2	2.9	5.07	1.1	7.54
M3	3.33	5.79	3.39	5.52	M3	2.19	5.22	2.47	4.64	M3	2.19	5.22	2.47	4.64
M4	3.66	3.86	2.8	5.16	M4	3.21	2.33	2.62	3.2	M4	3.21	2.33	2.62	3.2
M5		3.52		9.74	M5		2.44		7.49	M5		2.44		7.49
M6		6		5.08	M6		3.75		3.41	M6		3.75		3.41
	Left panel										Right panel
6D	CD4+ T cells (% of CD45 )				6B	LIGHT+ cells (% of CD4+T cells)				6E	NK T cells (% of CD45 )					LIGHT+ cells (% of NK T cells)
	WT		Il17a-/-			WT		Il17a-/-			WT		Il17a-/-			WT		Il17a-/-
	CON	DDC	CON	DDC		CON	DDC	CON	DDC		CON	DDC	CON	DDC		CON	DDC	CON	DDC
M1	15.68	9.37	14.13	8.67	M1	8.91	12.29	7.52	13.81	M1	2.67	0.55	0.68	0.4	M1	1.75	10.5	25.1	21.4
M2	12.93	7.55	15.35	8.49	M2	8.06	14.88	5.41	16.48	M2	1.04	0.94	1.19	0.53	M2	14.5	6.23	10.2	4.94
M3	16.85	10.09	11.48	7.7	M3	7.1	11.96	15.7	15.68	M3	1.3	1.12	0.88	0.56	M3	5.28	7.36	16.2	19.5
M4					M4					M4	1.46	1.18	1	0.43	M4	3.96	4.12	8.43	10.9
M5					M5					M5		0.92		0.3	M5		7.84		2.53
M6					M6					M6		0.85		0.77	M6		8.21		1.57
6F	T cell subsets
	LIGHT+ cells (% Th1)					LIGHT+ cells (% Th2)					LIGHT+ cells (% Th17)					LIGHT+ cells (% T-reg)
	WT		Il17a-/-			WT		Il17a-/-			WT		Il17a-/-			WT		Il17a-/-
	CON	DDC	CON	DDC		CON	DDC	CON	DDC		CON	DDC	CON	DDC		CON	DDC	CON	DDC
M1	68.2	96.3	60.3	93.6	M1	89.3	90.7	96.6	93.7	M1	98.6	93.8	94.7	92.8	M1	95.3	94.3	98.2	93.5
M2	47.9	96.1	60	97.8	M2	95.8	95.9	91.8	87.1	M2	97.8	95.6	96.2	93.7	M2	95.1	98.7	98.9	97.6
M3	54.4	88.9	89.8	95.6	M3	92	95.4	97	96.7	M3	97	94.8	97.7	96.8	M3	97.2	97.5	98	97
6G	CD3+CD4+ T cells				IFNү+ population			LIGHT+ cells in the IFN+ and IFN- populations
	(% of live splenocytes)				(% of CD3+CD4+ cells)			(% of IFNγ subpopulaitons)
	VEH	PMA			VEH	PMA		IFNγ-	IFNγ+
	16.9	20			0.95	14.9		1.07	8.56
	17.6	16.6			0.55	20.8		1.22	16.76
	19.3	19.6			0.55	29.3		0.89	12.88
6H	Expression of pro-fibrotic genes in primary human fibroblasts
	ACTA2			COL1A1			COL4A1			PDGFRA			CTGF
	Vehicle	LIGHT		Vehicle	LIGHT		Vehicle	LIGHT		Vehicle	LIGHT		Vehicle	LIGHT
R1	0.18	4.93	R1	0.355335	16.3859	R1	0.57	6.68	R1	0.79	1.84	R1	0.64	16.81
R2	2.26	8.52	R2	0.379268	44.4739	R2	1.06	49.8	R2	0.93	2.48	R2	1.15	12.97
R3	2.5	8.89	R3	7.4202	46.0827	R3	1.65	32.6	R3	1.36	3.51	R3	1.34	13.15
